# Supplementary material for: Hypergravity and ERK Inhibition Combined Synergistically Reduce Pathological Tau Phosphorylation in a Neurodegenerative Cell Model
Source: Cells. 2025 Jul 10;14(14):1058. doi: 10.3390/cells14141058 (PMC12293720; doi:10.3390/cells14141058)
Supplement: Supplementary file 1 [file cells-14-01058-s001.zip]

Archive with 1 entries (1 files):
- cells-3576210-supplementary.pdf
